# Supplementary material for: Role of tenofovir dipivoxil in gut microbiota recovery from HBV-infection induced dysbiosis
Source: BMC Microbiol. 2024 Sep 20;24:359. doi: 10.1186/s12866-024-03457-4 (PMC11414042; doi:10.1186/s12866-024-03457-4)
Supplement: Supplementary file 1 — Supplementary Material 1 [file 12866_2024_3457_MOESM1_ESM.xlsx]

## Sheet: Table S1
Table S1 Demographic characteristics
Characteristic	No-NAs (n = 48)	TDF (n = 61)	HC (n = 42)	p value
Gender:				0.36
Female	18 (37.5%)	18 (29.5%)	18 (42.9%)
Male	30 (62.5%)	43 (70.5%)	24 (57.1%)
Age (Year)	37.0 ± 9.7	35.5 ± 6.8	38.9 ± 4.6	0.08
Body mass index	23.3 ± 2.8	21.8 ± 4.0	22.1 ± 2.1	0.05
