# Supplementary material for: Role of tenofovir dipivoxil in gut microbiota recovery from HBV-infection induced dysbiosis
Source: BMC Microbiol. 2024 Sep 20;24:359. doi: 10.1186/s12866-024-03457-4 (PMC11414042; doi:10.1186/s12866-024-03457-4)
Supplement: Supplementary file 2 — Supplementary Material 2 [file 12866_2024_3457_MOESM2_ESM.xlsx]

## Sheet: Table S2
Table S2 Clinical characteristics of patients.
Characteristic	No-NAs N=48	TDF N=61	p value
r-Glutamyltransferase (U/L)	43.2 ± 44.5	23.7 ± 20.9	0.009
Alanine aminotransferase (U/L)	114.1 ± 168.5	30.4 ± 25.0	0.002
Aspartate Aminotransferase (U/L)	58.7 ± 66.5	26.6 ± 16.2	0.003
Direct bilirubin (umol/L)	4.5 ± 2.2	4.7 ± 2.4	0.701
Total bilirubin (umol/L)	12.9 ± 4.7	13.5 ± 6.7	0.545
Total protein (g/L)	79.1 ± 4.5	80.5 ± 3.2	0.084
Prealbumin (mg/L)	205.4 ± 66.4	264.5 ± 72.6	0.002
Albumin (g/L)	47.5 ± 2.6	48.6 ± 6.3	0.223
Globulin (g/L)	31.6 ± 4.4	35.4 ± 35.5	0.425
White Ball Ratio	1.5 ± 0.2	3.2 ± 8.4	0.136
Hemoglobin (g/L)	146.9 ± 17.1	150.8 ± 20.8	0.366
Cholesterol (mmol/L)	3.9 ± 0.6	4.1 ± 0.8	0.462
Triglyceride (mmol/L)	0.9 ± 0.4	0.8 ± 0.3	0.755
Alkaline phosphatase (U/L)	88.4 ± 23.9	81.7 ± 24.9	0.208
Total bile acids (umol/L)	7.9 ± 4.5	6.7 ± 2.4	0.157
Urea (mmol/L)	4.8 ± 1.0	4.9 ± 1.1	0.603
Uric acid (mmol/L)	0.3 ± 0.1	0.3 ± 0.1	0.756
Creatinine (umol/L)	64.6 ± 13.0	69.8 ± 14.0	0.137
Blood calcium (mmol/L)	2.3 ± 0.1	2.3 ± 0.1	0.219
Inorganic phosphorus (mmol/L)	0.9 ± 0.2	1.0 ± 0.2	0.086
White blood cell count (10^9/L)	5.6 ± 1.5	5.5 ± 1.4	0.838
Platelet large cell ratio (%)	31.3 ± 8.6	32.6 ± 7.6	0.485
Monocytes (%)	7.1 ± 1.9	6.6 ± 1.4	0.168
Absolute monocyte count (10^9/L)	0.4 ± 0.1	0.4 ± 0.1	0.15
Red cell distribution width (fl)	41.4 ± 3.0	40.7 ± 2.2	0.262
Red blood cell distribution width coefficient of variation (%)	12.6 ± 1.1	12.8 ± 1.8	0.533
Red blood cell count (10^12/L)	4.9 ± 0.5	5.1 ± 0.6	0.081
Hematocrit (%)	44.0 ± 4.1	45.0 ± 5.0	0.327
Lymphocyte (%)	33.8 ± 7.7	31.8 ± 6.5	0.21
Absolute lymphocyte count (10^9/L)	1.9 ± 0.6	1.7 ± 0.4	0.19
Mean corpuscular volume (fl)	89.6 ± 4.4	88.0 ± 6.3	0.183
Mean corpuscular hemoglobin (pg)	29.9 ± 2.1	29.5 ± 3.1	0.473
Mean Corpuscular Hemoglobin Concentration (g/L)	333.5 ± 12.7	334.1 ± 16.2	0.839
Mean platelet volume (fl)	10.8 ± 1.1	11.0 ± 1.0	0.493
Basophils (%)	0.4 ± 0.3	0.5 ± 0.3	0.12
Absolute basophils (10^9/L)	<0.1 ± <0.1	<0.1 ± <0.1	0.129
Eosinophils (%)	1.8 ± 1.8	2.0 ± 1.9	0.657
Absolute eosinophils (10^9/L)	0.1 ± 0.1	0.1 ± 0.1	0.575
Platelet distribution width (fl)	13.0 ± 2.3	13.4 ± 2.3	0.436
Platelet count (10^9/L)	230.2 ± 55.8	225.5 ± 58.8	0.718
Neutrophils (%)	56.9 ± 8.6	59.2 ± 7.8	0.222
Absolute neutrophil count (10^9/L)	3.2 ± 1.1	3.3 ± 1.2	0.656
