# Supplementary material for: Role of tenofovir dipivoxil in gut microbiota recovery from HBV-infection induced dysbiosis
Source: BMC Microbiol. 2024 Sep 20;24:359. doi: 10.1186/s12866-024-03457-4 (PMC11414042; doi:10.1186/s12866-024-03457-4)
Supplement: Supplementary file 3 — Supplementary Material 3 [file 12866_2024_3457_MOESM3_ESM.xlsx]

## Sheet: Table S3
Table S3 Comparison of gut microbiota at the genus level
Microbe Genus	HC N=42	No-NAs N=48	TDF N=61	p value	p HC vs No-NAs	p HC vs TDF	p No-NAs vs TDF
Faecalibacterium	14.047 ± 10.802	18.269 ± 12.952	14.454 ± 10.377	0.136	0.188	0.983	0.194
Bacteroides	20.106 ± 16.543	14.275 ± 11.985	12.003 ± 9.903	0.007	0.079	0.005	0.624
Subdoligranulum	6.219 ± 9.990	6.457 ± 4.760	5.060 ± 5.987	0.538	0.986	0.69	0.559
Lachnospiraceae_unclassified	4.342 ± 3.465	3.973 ± 3.216	4.336 ± 3.338	0.822	0.86	1	0.839
Blautia	3.430 ± 4.960	3.303 ± 2.423	4.292 ± 4.572	0.399	0.988	0.554	0.433
Agathobacter	2.841 ± 3.060	3.407 ± 2.921	4.133 ± 5.309	0.281	0.79	0.26	0.629
Megamonas	2.404 ± 9.801	1.161 ± 2.983	4.875 ± 14.250	0.177	0.843	0.476	0.166
Prevotella	5.402 ± 10.159	2.695 ± 5.016	1.493 ± 3.299	0.011	0.116	0.008	0.595
Escherichia.Shigella	1.847 ± 2.709	2.214 ± 4.464	3.878 ± 7.482	0.136	0.948	0.167	0.272
Bifidobacterium	2.730 ± 7.502	2.035 ± 3.017	3.078 ± 6.455	0.659	0.845	0.954	0.636
Dialister	0.820 ± 1.924	3.300 ± 4.971	2.870 ± 4.324	0.01	0.012	0.034	0.847
Enterobacteriaceae_unclassified	2.978 ± 12.062	0.369 ± 0.781	2.925 ± 5.364	0.128	0.205	0.999	0.162
Roseburia	1.187 ± 1.552	2.123 ± 2.786	1.906 ± 3.105	0.223	0.22	0.369	0.906
Ruminococcaceae_unclassified	1.377 ± 1.980	1.727 ± 2.716	1.963 ± 3.510	0.603	0.836	0.573	0.907
Anaerostipes	1.190 ± 2.264	1.355 ± 1.458	2.375 ± 4.639	0.133	0.97	0.175	0.246
Lachnoclostridium	1.380 ± 1.393	1.593 ± 2.313	1.565 ± 2.357	0.874	0.883	0.9	0.997
Eubacterium_coprostanoligenes_group	1.163 ± 2.034	2.032 ± 2.587	1.328 ± 2.189	0.149	0.173	0.93	0.25
Alistipes	1.173 ± 1.565	2.053 ± 2.369	1.278 ± 1.683	0.049	0.075	0.959	0.09
Phascolarctobacterium	1.407 ± 1.963	1.484 ± 2.741	1.063 ± 1.707	0.552	0.984	0.706	0.569
Oscillospiraceae_UCG.002	0.922 ± 1.920	1.791 ± 2.573	0.987 ± 1.407	0.059	0.099	0.986	0.092
Dorea	0.782 ± 0.865	1.281 ± 1.085	1.370 ± 1.733	0.078	0.187	0.076	0.936
Ruminococcus_torques_group	1.517 ± 2.587	0.813 ± 0.939	1.044 ± 1.374	0.143	0.127	0.352	0.762
Erysipelotrichaceae_UCG.003	0.877 ± 1.778	0.989 ± 1.633	1.049 ± 1.159	0.85	0.934	0.837	0.977
Lachnospiraceae_NK4A136_group	1.081 ± 1.389	0.738 ± 0.712	0.733 ± 1.421	0.306	0.387	0.339	1
Parabacteroides	1.101 ± 2.366	0.743 ± 0.982	0.620 ± 0.772	0.246	0.473	0.225	0.898
Ruminococcus_gnavus_group	1.291 ± 3.672	0.337 ± 0.802	0.747 ± 1.397	0.119	0.098	0.427	0.593
Fusicatenibacter	0.477 ± 0.663	0.917 ± 1.171	0.772 ± 0.967	0.095	0.082	0.283	0.717
Eubacterium_hallii_group	0.339 ± 0.516	0.801 ± 0.720	0.894 ± 0.843	0.001	0.009	0.001	0.784
Clostridia_UCG.014	0.507 ± 1.310	1.246 ± 2.921	0.420 ± 2.025	0.123	0.254	0.979	0.13
Coprococcus	0.605 ± 1.234	1.062 ± 1.991	0.481 ± 0.822	0.089	0.272	0.897	0.083
Lachnospira	0.819 ± 1.346	0.821 ± 1.674	0.397 ± 1.246	0.204	1	0.303	0.273
Veillonella	0.199 ± 0.450	0.229 ± 0.595	1.239 ± 5.779	0.252	0.999	0.343	0.336
Christensenellaceae_R.7_group	0.642 ± 1.487	0.937 ± 1.473	0.376 ± 0.826	0.071	0.507	0.543	0.057
Clostridiaceae_Clostridium_sensu_stricto	0.236 ± 0.769	0.866 ± 4.502	0.625 ± 2.149	0.589	0.563	0.784	0.903
Butyricicoccus	0.569 ± 0.421	0.655 ± 0.808	0.530 ± 0.451	0.537	0.765	0.942	0.511
Akkermansia	0.163 ± 0.491	0.430 ± 1.397	0.968 ± 4.414	0.362	0.903	0.359	0.608
Monoglobus	0.549 ± 1.231	0.516 ± 1.415	0.448 ± 0.863	0.904	0.991	0.903	0.951
Ruminococcus	0.644 ± 1.256	0.525 ± 0.603	0.366 ± 0.590	0.243	0.777	0.223	0.587
Eubacterium_eligens_group	0.753 ± 1.873	0.487 ± 1.067	0.291 ± 0.518	0.162	0.548	0.137	0.675
Eubacterium_ventriosum_group	0.322 ± 0.598	0.563 ± 1.776	0.476 ± 0.787	0.614	0.59	0.785	0.922
Ruminococcaceae_CAG.352	0.257 ± 0.659	0.474 ± 1.023	0.557 ± 1.493	0.431	0.653	0.405	0.927
Fusobacterium	1.306 ± 3.685	0.160 ± 0.626	0.079 ± 0.209	0.005	0.019	0.007	0.975
Oscillospiraceae_NK4A214_group	0.199 ± 0.448	0.571 ± 0.691	0.509 ± 0.969	0.051	0.059	0.112	0.907
Megasphaera	0.029 ± 0.129	0.096 ± 0.380	0.872 ± 2.957	0.039	0.984	0.072	0.089
Parasutterella	0.520 ± 1.056	0.165 ± 0.298	0.446 ± 0.821	0.07	0.083	0.885	0.152
Streptococcus	0.383 ± 0.750	0.219 ± 0.317	0.462 ± 0.770	0.157	0.465	0.819	0.136
Romboutsia	0.294 ± 0.740	0.306 ± 0.497	0.445 ± 0.855	0.488	0.997	0.557	0.583
Oscillospiraceae_UCG.005	0.293 ± 0.708	0.418 ± 0.584	0.212 ± 0.430	0.173	0.553	0.754	0.147
Holdemanella	0.100 ± 0.331	0.227 ± 0.451	0.455 ± 1.207	0.09	0.751	0.086	0.328
Lachnospiraceae_UCG.010	0.072 ± 0.101	0.437 ± 0.944	0.277 ± 0.604	0.034	0.026	0.268	0.422
Tyzzerella	0.183 ± 0.389	0.381 ± 1.555	0.218 ± 0.546	0.567	0.596	0.982	0.656
Haemophilus	0.359 ± 1.147	0.154 ± 0.386	0.225 ± 0.557	0.409	0.384	0.633	0.871
Ruminococcaceae_Incertae_Sedis	0.140 ± 0.125	0.284 ± 0.377	0.252 ± 0.422	0.126	0.127	0.245	0.885
Lachnospiraceae_CAG.56	0.104 ± 0.202	0.277 ± 0.508	0.250 ± 0.399	0.09	0.103	0.164	0.934
Halomonas	0.000 ± 0.000	0.234 ± 0.296	0.328 ± 0.433	<0.001	0.002	<0.001	0.29
Alloprevotella	0.134 ± 0.674	0.269 ± 1.128	0.196 ± 0.841	0.778	0.76	0.938	0.907
Collinsella	0.106 ± 0.194	0.223 ± 0.242	0.240 ± 0.318	0.032	0.094	0.033	0.941
Flavonifractor	0.222 ± 0.489	0.180 ± 0.341	0.162 ± 0.292	0.715	0.853	0.695	0.964
Paraprevotella	0.405 ± 0.902	0.093 ± 0.212	0.071 ± 0.179	0.002	0.011	0.003	0.974
Ruminococcaceae_UBA1819	0.102 ± 0.215	0.135 ± 0.252	0.217 ± 0.477	0.228	0.896	0.235	0.451
Clostridia_unclassified	0.202 ± 0.342	0.168 ± 0.170	0.116 ± 0.123	0.136	0.744	0.125	0.433
Eubacterium_ruminantium_group	0.244 ± 0.668	0.158 ± 0.482	0.076 ± 0.316	0.228	0.682	0.201	0.658
Muribaculaceae	0.146 ± 0.378	0.212 ± 0.523	0.092 ± 0.333	0.326	0.729	0.794	0.293
Oscillibacter	0.158 ± 0.276	0.128 ± 0.213	0.132 ± 0.416	0.896	0.9	0.921	0.997
Barnesiella	0.129 ± 0.295	0.136 ± 0.356	0.128 ± 0.431	0.993	0.995	1	0.993
Ruminococcaceae_uncultured	0.120 ± 0.339	0.199 ± 0.324	0.075 ± 0.184	0.076	0.378	0.711	0.062
Sutterella	0.262 ± 0.566	0.071 ± 0.111	0.078 ± 0.214	0.01	0.02	0.018	0.993
Oscillospiraceae_UCG.003	0.117 ± 0.193	0.129 ± 0.205	0.119 ± 0.267	0.967	0.969	0.999	0.977
Lachnospiraceae_NC2004_group	0.103 ± 0.146	0.145 ± 0.142	0.115 ± 0.136	0.325	0.323	0.898	0.506
Desulfovibrio	0.123 ± 0.582	0.084 ± 0.205	0.137 ± 0.454	0.815	0.906	0.986	0.804
Intestinibacter	0.056 ± 0.073	0.132 ± 0.426	0.144 ± 0.296	0.335	0.477	0.334	0.978
Oscillospiraceae_uncultured	0.099 ± 0.127	0.135 ± 0.149	0.098 ± 0.134	0.316	0.438	0.998	0.342
Allisonella	0.027 ± 0.066	0.084 ± 0.202	0.168 ± 0.321	0.011	0.49	0.01	0.16
Bilophila	0.095 ± 0.105	0.096 ± 0.182	0.101 ± 0.201	0.982	1	0.984	0.988
Catenibacterium	0.033 ± 0.117	0.154 ± 0.576	0.092 ± 0.504	0.465	0.433	0.802	0.765
Colidextribacter	0.092 ± 0.173	0.070 ± 0.156	0.117 ± 0.302	0.578	0.894	0.857	0.55
Erysipelatoclostridium	0.099 ± 0.214	0.069 ± 0.342	0.073 ± 0.175	0.831	0.844	0.862	0.998
Mitsuokella	<0.001 ± 0.001	0.074 ± 0.514	0.130 ± 0.753	0.512	0.805	0.479	0.863
Anaerovoracaceae_Family_XIII_AD3011_group	0.048 ± 0.118	0.089 ± 0.095	0.062 ± 0.094	0.15	0.14	0.761	0.366
Lachnospiraceae_uncultured	0.040 ± 0.075	0.093 ± 0.142	0.048 ± 0.074	0.027	0.042	0.928	0.061
Negativibacillus	0.059 ± 0.149	0.078 ± 0.166	0.047 ± 0.159	0.6	0.832	0.93	0.572
Coprobacter	0.094 ± 0.353	0.051 ± 0.208	0.042 ± 0.163	0.542	0.679	0.533	0.979
Odoribacter	0.078 ± 0.130	0.067 ± 0.073	0.038 ± 0.063	0.06	0.833	0.067	0.207
Firmicutes_unclassified	0.050 ± 0.102	0.066 ± 0.125	0.051 ± 0.104	0.729	0.776	0.999	0.761
Lachnospiraceae_ND3007_group	0.033 ± 0.051	0.061 ± 0.072	0.065 ± 0.128	0.213	0.35	0.214	0.97
Oscillospirales_UCG.010	0.074 ± 0.272	0.048 ± 0.134	0.043 ± 0.175	0.71	0.81	0.701	0.987
Lactobacillus	0.017 ± 0.046	0.041 ± 0.088	0.087 ± 0.272	0.134	0.812	0.132	0.377
Faecalitalea	0.087 ± 0.249	0.043 ± 0.152	0.028 ± 0.064	0.188	0.408	0.169	0.881
Eubacterium_siraeum_group	0.090 ± 0.398	0.030 ± 0.101	0.035 ± 0.130	0.406	0.449	0.474	0.993
Butyricimonas	0.052 ± 0.074	0.048 ± 0.083	0.039 ± 0.079	0.707	0.961	0.701	0.85
Eisenbergiella	0.114 ± 0.693	0.018 ± 0.070	0.019 ± 0.057	0.368	0.441	0.407	1
Lachnospiraceae_UCG.001	0.034 ± 0.069	0.046 ± 0.093	0.052 ± 0.133	0.713	0.859	0.692	0.959
Bacilli_RF39	0.055 ± 0.158	0.041 ± 0.098	0.035 ± 0.165	0.783	0.897	0.765	0.969
Bacteria_unclassified	0.048 ± 0.062	0.026 ± 0.044	0.052 ± 0.108	0.209	0.37	0.979	0.215
Hungatella	0.059 ± 0.128	0.026 ± 0.050	0.041 ± 0.102	0.288	0.256	0.635	0.711
Prevotellaceae_NK3B31_group	0.131 ± 0.599	<0.001 ± 0.001	0.000 ± 0.000	0.076	0.124	0.098	1
Anaeroglobus	0.000 ± 0.000	<0.001 ± 0.001	0.090 ± 0.704	0.481	1	0.575	0.551
Anaerovoracaceae_Family_XIII_UCG.001	0.016 ± 0.026	0.052 ± 0.072	0.034 ± 0.053	0.008	0.005	0.226	0.195
Oscillospirales_unclassified	0.044 ± 0.095	0.038 ± 0.064	0.023 ± 0.037	0.23	0.894	0.237	0.456
Turicibacter	0.034 ± 0.151	0.014 ± 0.024	0.044 ± 0.182	0.543	0.796	0.923	0.514
Clostridium_innocuum_group	0.035 ± 0.073	0.022 ± 0.051	0.037 ± 0.129	0.695	0.786	0.997	0.701
Butyricicoccaceae_UCG.009	0.010 ± 0.022	0.015 ± 0.030	0.058 ± 0.380	0.525	0.994	0.582	0.627
Holdemania	0.032 ± 0.052	0.034 ± 0.069	0.025 ± 0.047	0.706	0.994	0.806	0.724
Oscillospiraceae_unclassified	0.032 ± 0.042	0.038 ± 0.041	0.021 ± 0.033	0.081	0.776	0.343	0.075
Sellimonas	0.053 ± 0.158	0.019 ± 0.068	0.021 ± 0.054	0.182	0.23	0.234	0.994
Bacteroidales_unclassified	0.055 ± 0.098	0.018 ± 0.050	0.020 ± 0.064	0.026	0.047	0.042	0.996
Lachnospiraceae_FCS020_group	0.018 ± 0.029	0.032 ± 0.042	0.033 ± 0.045	0.159	0.249	0.176	0.993
Eggerthella	0.028 ± 0.060	0.018 ± 0.035	0.022 ± 0.047	0.621	0.594	0.812	0.904
Clostridiaceae_unclassified	0.003 ± 0.006	0.041 ± 0.255	0.016 ± 0.058	0.459	0.445	0.897	0.659
Rikenellaceae_RC9_gut_group	0.030 ± 0.134	0.016 ± 0.109	0.016 ± 0.089	0.786	0.82	0.806	1
Prevotellaceae_uncultured	0.014 ± 0.083	0.040 ± 0.275	0.007 ± 0.052	0.575	0.744	0.975	0.563
Pelagibacterium	0.000 ± 0.000	0.021 ± 0.031	0.032 ± 0.035	<0.001	0.001	<0.001	0.133
Acidaminococcus	0.034 ± 0.105	0.009 ± 0.043	0.017 ± 0.093	0.367	0.342	0.592	0.862
Adlercreutzia	0.014 ± 0.025	0.022 ± 0.038	0.019 ± 0.036	0.504	0.474	0.742	0.865
Saccharimonadaceae_TM7x	0.020 ± 0.046	0.014 ± 0.028	0.020 ± 0.030	0.615	0.689	1	0.648
Moryella	0.011 ± 0.021	0.022 ± 0.026	0.020 ± 0.030	0.113	0.123	0.203	0.925
Eubacterium_oxidoreducens_group	0.017 ± 0.035	0.022 ± 0.024	0.014 ± 0.019	0.316	0.615	0.889	0.289
Howardella	0.003 ± 0.012	0.025 ± 0.059	0.016 ± 0.058	0.12	0.101	0.384	0.649
Coriobacteriales_Incertae_Sedis_uncultured	0.012 ± 0.023	0.018 ± 0.031	0.014 ± 0.027	0.527	0.523	0.936	0.684
Lachnospiraceae_GCA.900066575	0.014 ± 0.024	0.016 ± 0.020	0.015 ± 0.026	0.894	0.884	0.969	0.96
Sphingomonas	0.002 ± 0.007	0.019 ± 0.024	0.017 ± 0.020	<0.001	<0.001	<0.001	0.853
Senegalimassilia	0.019 ± 0.080	0.013 ± 0.030	0.010 ± 0.026	0.631	0.827	0.604	0.934
Cloacibacillus	0.012 ± 0.038	0.008 ± 0.023	0.019 ± 0.049	0.349	0.859	0.686	0.325
Eubacterium_xylanophilum_group	0.007 ± 0.030	0.031 ± 0.097	0.001 ± 0.004	0.019	0.12	0.835	0.017
Gastranaerophilales	0.029 ± 0.132	0.009 ± 0.048	<0.001 ± <0.001	0.156	0.418	0.134	0.809
Ruminococcaceae_DTU089	0.004 ± 0.014	0.016 ± 0.048	0.011 ± 0.030	0.3	0.271	0.573	0.793
Butyricicoccaceae_uncultured	0.022 ± 0.124	0.002 ± 0.008	0.010 ± 0.066	0.478	0.446	0.746	0.834
Eubacterium_fissicatena_group	0.008 ± 0.014	0.009 ± 0.015	0.014 ± 0.027	0.247	0.986	0.307	0.366
Xanthomonadaceae_unclassified	0.000 ± 0.000	0.014 ± 0.016	0.015 ± 0.017	<0.001	<0.001	<0.001	0.971
Rhizobiaceae_unclassified	0.000 ± 0.000	0.012 ± 0.014	0.016 ± 0.019	<0.001	<0.001	<0.001	0.298
Lachnospiraceae_UCG.003	0.035 ± 0.144	<0.001 ± 0.002	0.001 ± 0.007	0.049	0.083	0.068	1
Actinomyces	0.008 ± 0.015	0.010 ± 0.015	0.011 ± 0.013	0.554	0.837	0.524	0.868
Marvinbryantia	0.007 ± 0.011	0.014 ± 0.020	0.009 ± 0.011	0.08	0.076	0.735	0.24
Phocea	0.007 ± 0.011	0.012 ± 0.040	0.009 ± 0.029	0.758	0.748	0.96	0.866
Oxalobacter	0.004 ± 0.011	0.018 ± 0.043	0.005 ± 0.013	0.014	0.033	0.989	0.026
Hafnia.Obesumbacterium	0.003 ± 0.010	0.002 ± 0.014	0.018 ± 0.133	0.529	1	0.621	0.594
Anaerotruncus	0.009 ± 0.021	0.011 ± 0.033	0.007 ± 0.016	0.687	0.893	0.932	0.662
Granulicatella	0.014 ± 0.021	0.005 ± 0.009	0.006 ± 0.008	0.008	0.013	0.02	0.948
Methanobrevibacter	0.015 ± 0.078	0.009 ± 0.035	0.002 ± 0.014	0.397	0.838	0.373	0.718
