# Supplementary material for: Role of tenofovir dipivoxil in gut microbiota recovery from HBV-infection induced dysbiosis
Source: BMC Microbiol. 2024 Sep 20;24:359. doi: 10.1186/s12866-024-03457-4 (PMC11414042; doi:10.1186/s12866-024-03457-4)
Supplement: Supplementary file 4 — Supplementary Material 4 [file 12866_2024_3457_MOESM4_ESM.xlsx]

## Sheet: Table S4
Table S4 Comparison of serum inflammatory factors between No-NAs and TDF groups
Inflammatory Factor	No-NAs (n = 48)	TDF (n = 56)	p value
Interleukin 18	25.1 [3.8-52.5]	40.2 [11.4-112.6]	0.168
GMCSF	151.1 [85.9-315.7]	82.4 [64.6-263.9]	0.116
Interferon gamma	62.9 [35.2-201.8]	41.4 [29.8-117.3]	0.163
Interleukin 1β	16.6 [10.1-72.4]	12.7 [8.1-28.7]	0.134
Interleukin 2	10.6 [6.0-32.9]	7.7 [5.5-18.6]	0.268
Interleukin 4	27.6 [17.6-142.2]	25.2 [17.2-54.8]	0.531
Interleukin 5	10.9 [7.5-36.1]	8.7 [6.8-23.4]	0.386
Interleukin 6	17.8 [10.4-40.1]	12.0 [9.5-35.4]	0.206
Interleukin 10	10.5 [7.0-18.1]	7.4 [5.5-13.3]	0.085
Interleukin 12p70	6.4 [4.0-25.6]	4.5 [3.7-9.1]	0.088
Interleukin 13	2.8 [1.7-20.8]	2.2 [1.6-8.0]	0.408
Interleukin 17	29.0 [23.9-36.0]	27.5 [21.7-34.8]	0.477
Interleukin 17F	115.0 [56.6-899.4]	73.6 [57.3-1010.5]	0.662
Interleukin 21	1739.8 [735.6-9431.7]	1337.6 [637.5-7328.8]	0.348
Interleukin 22	19.9 [13.4-66.6]	17.8 [12.7-46.8]	0.489
Interleukin 23	537.3 [191.5-1844.0]	245.1 [146.0-2371.1]	0.449
Interleukin 28A	62.1 [42.8-153.4]	69.1 [46.2-262.3]	0.7
MIP3a	12.2 [4.6-22.7]	7.3 [5.5-16.2]	0.257
TGFβ1	7567.0 [2922.1-21655.7]	4396.2 [2476.2-21079.6]	0.575
TNFα	89.1 [42.1-301.8]	46.8 [36.1-252.0]	0.246
TNFβ	18.3 [8.9-40.6]	11.0 [8.9-44.5]	0.43
