# Supplementary material for: Role of tenofovir dipivoxil in gut microbiota recovery from HBV-infection induced dysbiosis
Source: BMC Microbiol. 2024 Sep 20;24:359. doi: 10.1186/s12866-024-03457-4 (PMC11414042; doi:10.1186/s12866-024-03457-4)
Supplement: Supplementary file 5 — Supplementary Material 5 [file 12866_2024_3457_MOESM5_ESM.xlsx]

## Sheet: Table S5
Table S5 Clinical characteristics of Phase 1 and Phase 2 subgroups of TDF group.
Characteristic	Phase 1 N=31	Phase 2 N=30	p value	Reference value
Gender:			0.186
Female	12 (38.7%)	6 (20.0%)
Male	19 (61.3%)	24 (80.0%)
Age (Year)	36.5 ± 7.9	34.4 ± 4.9	0.225
Height (cm)	168.5 ± 7.9	171.9 ± 6.6	0.077
Weight (kg)	63.5 ± 7.6	65.7 ± 11.4	0.385
Body mass index	22.4 ± 2.3	21.5 ± 5.3	0.396
HBV-DNA (IU/mL)	507.3 ± 1733.3	168.8 ± 696.1	0.668	Minimum detection limit: 50 IU/mL
Alanine transaminase (U/L)	27.7 ± 26.6	32.9 ± 23.5	0.436	7-40 U/L
Aspartate transaminase (U/L)	26.3 ± 20.2	26.9 ± 11.9	0.887	13-35 U/L
Alkaline Phosphatase (U/L)	77.1 ± 23.1	84.5 ± 25.9	0.344	35-100 U/L
Prealbumin (mg/L)	228.9 ± 67.1	295.0 ± 64.4	0.018	185-350 mg/L
Direct bilirubin (μmol/L)	5.3 ± 2.8	4.1 ± 1.8	0.075	<6.8 μmol/L
Total bilirubin (μmol/L)	15.0 ± 8.0	12.2 ± 5.2	0.132	≤10 μmol/L
Uric acid (mmol/L)	0.3 ± 0.1	0.3 ± 0.1	0.566	0.1-0.42 mmol/L
Creatinine (μmol/L)	67.6 ± 11.0	71.9 ± 16.4	0.273	41-73 μmol/L
Blood Ca ( mmol/L)	2.3 ± 0.1	2.3 ± 0.1	0.589	2.1-2.6 mmol/L
Blood P ( mmol/L)	1.0 ± 0.2	1.1 ± 0.1	0.779	0.85-1.51 mmol/L
Urine.β.2-MG (mg/L)	0.4 ± 0.7	0.6 ± 0.4	0.49	<0.25 mg/L
Alpha-fetoprotein (μg/L)	2.9 ± 1.8	3.5 ± 1.4	0.249	<10.00 μg/L
