# Supplementary material for: Role of tenofovir dipivoxil in gut microbiota recovery from HBV-infection induced dysbiosis
Source: BMC Microbiol. 2024 Sep 20;24:359. doi: 10.1186/s12866-024-03457-4 (PMC11414042; doi:10.1186/s12866-024-03457-4)
Supplement: Supplementary file 6 — Supplementary Material 6 [file 12866_2024_3457_MOESM6_ESM.xlsx]

## Sheet: Table S6
Table S6 Comparison of serum inflammatory factors of Phase 1 and Phase 2 subgroups
Inflammatory Factor	Phase 1 N = 28	Phase 2 N = 28	p value
Interleukin 18 (pg/mL)	39.2 [7.5-114.9]	40.2 [14.6-109.4]	0.902
GMCSF (pg/mL)	82.4 [64.6-634.4]	83.2 [65.2-153.7]	0.385
Interferon gamma (pg/mL)	43.7 [28.1-365.4]	38.7 [30.7-96.1]	0.376
Interleukin 1β (pg/mL)	13.5 [9.8-53.1]	9.9 [7.7-28.7]	0.219
Interleukin 2 (pg/mL)	7.7 [6.5-57.0]	7.5 [5.2-16.2]	0.145
Interleukin 4 (pg/mL)	28.1 [22.7-101.8]	21.5 [16.7-46.4]	0.047
Interleukin 5 (pg/mL)	9.2 [7.6-76.1]	7.9 [6.6-16.1]	0.154
Interleukin 6 (pg/mL)	14.8 [11.0-66.4]	10.3 [8.6-20.3]	0.013
Interleukin 10 (pg/mL)	7.7 [5.8-23.3]	7.3 [5.1-10.2]	0.207
Interleukin 12p70 (pg/mL)	4.5 [3.7-21.8]	4.5 [3.7-6.3]	0.512
Interleukin 13 (pg/mL)	2.5 [1.8-28.8]	2.0 [1.5-4.4]	0.132
Interleukin 17 (pg/mL)	29.1 [22.3-39.2]	25.5 [20.2-30.2]	0.112
Interleukin 17F (pg/mL)	192.1 [53.4-1447.8]	66.8 [57.7-464.6]	0.461
Interleukin 21 (pg/mL)	1484.3 [718.4-11046.2]	1000.7 [615.2-4888.3]	0.207
Interleukin 22 (pg/mL)	18.4 [12.9-76.6]	17.7 [11.2-27.5]	0.376
Interleukin 23 (pg/mL)	332.1 [144.5-4591.0]	229.2 [156.6-995.2]	0.385
Interleukin 28A (pg/mL)	71.6 [52.5-379.2]	68.7 [45.1-226.7]	0.491
MIP3α (pg/mL)	8.9 [6.5-37.5]	7.0 [5.3-12.5]	0.120
TGFβ1 (pg/mL)	5728.9 [2723.6-50849.3]	3881.3 [2149.6-11866.6]	0.120
TNFα (pg/mL)	56.7 [36.8-629.7]	46.4 [33.4-191.0]	0.394
TNFβ (pg/mL)	13.2 [9.5-187.8]	10.1 [7.2-27.7]	0.123
