# Supplementary material for: Role of tenofovir dipivoxil in gut microbiota recovery from HBV-infection induced dysbiosis
Source: BMC Microbiol. 2024 Sep 20;24:359. doi: 10.1186/s12866-024-03457-4 (PMC11414042; doi:10.1186/s12866-024-03457-4)
Supplement: Supplementary file 7 — Supplementary Material 7 [file 12866_2024_3457_MOESM7_ESM.xlsx]

## Sheet: Table S7
Table S7 Effect of duration of TDF administration on gut microbiota
Microbe Genus	Long N=29	Short N=32	p value
Faecalibacterium	0.180±0.106	0.112±0.092	0.010
Bacteroides	0.105±0.091	0.134±0.105	0.249
Subdoligranulum	0.050±0.058	0.051±0.062	0.986
Lachnospiraceae_unclassified	0.038±0.026	0.049±0.039	0.189
Blautia	0.033±0.019	0.052±0.059	0.091
Agathobacter	0.042±0.051	0.041±0.055	0.971
Megamonas	0.060±0.174	0.039±0.108	0.578
Prevotella	0.018±0.029	0.012±0.037	0.504
Escherichia.Shigella	0.030±0.070	0.046±0.080	0.406
Bifidobacterium	0.023±0.025	0.038±0.086	0.346
Dialister	0.041±0.049	0.018±0.035	0.043
Enterobacteriaceae_unclassified	0.038±0.062	0.022±0.045	0.261
Roseburia	0.017±0.023	0.021±0.037	0.542
Ruminococcaceae_unclassified	0.016±0.025	0.023±0.042	0.405
Anaerostipes	0.026±0.042	0.021±0.051	0.674
Lachnoclostridium	0.010±0.007	0.021±0.031	0.055
Eubacterium_coprostanoligenes_group	0.017±0.022	0.010±0.021	0.184
Alistipes	0.012±0.016	0.013±0.018	0.896
Phascolarctobacterium	0.006±0.007	0.015±0.022	0.051
Oscillospiraceae_UCG.002	0.012±0.014	0.008±0.015	0.368
Dorea	0.015±0.009	0.013±0.022	0.621
Ruminococcus_torques_group	0.009±0.007	0.012±0.018	0.284
Erysipelotrichaceae_UCG.003	0.009±0.010	0.012±0.013	0.359
Lachnospiraceae_NK4A136_group	0.006±0.006	0.008±0.019	0.583
Parabacteroides	0.006±0.008	0.007±0.007	0.695
Ruminococcus_gnavus_group	0.004±0.007	0.011±0.018	0.037
Fusicatenibacter	0.007±0.008	0.009±0.011	0.475
Eubacterium_hallii_group	0.010±0.008	0.008±0.009	0.605
Clostridia_UCG.014	0.001±0.003	0.007±0.028	0.266
Coprococcus	0.005±0.008	0.005±0.009	0.878
Lachnospira	0.004±0.006	0.004±0.016	0.937
Veillonella	0.002±0.003	0.022±0.079	0.169
Christensenellaceae_R.7_group	0.004±0.007	0.004±0.009	0.876
Clostridiaceae_Clostridium_sensu_stricto	0.006±0.018	0.006±0.025	0.940
Butyricicoccus	0.005±0.004	0.005±0.005	0.868
Akkermansia	0.011±0.055	0.008±0.032	0.823
Monoglobus	0.007±0.012	0.002±0.002	0.026
Ruminococcus	0.005±0.008	0.003±0.003	0.230
Eubacterium_eligens_group	0.004±0.005	0.002±0.005	0.380
Eubacterium_ventriosum_group	0.004±0.007	0.006±0.009	0.340
Ruminococcaceae_CAG.352	0.003±0.006	0.008±0.020	0.132
Fusobacterium	<0.001±0.001	0.001±0.003	0.124
Oscillospiraceae_NK4A214_group	0.008±0.012	0.002±0.005	0.030
Megasphaera	0.015±0.041	0.003±0.008	0.126
Parasutterella	0.004±0.008	0.005±0.009	0.752
Streptococcus	0.005±0.006	0.005±0.009	0.898
Romboutsia	0.006±0.011	0.003±0.005	0.323
Oscillospiraceae_UCG.005	0.002±0.003	0.002±0.005	0.603
Holdemanella	0.005±0.013	0.004±0.011	0.737
Lachnospiraceae_UCG.010	0.002±0.003	0.003±0.008	0.668
Tyzzerella	0.001±0.001	0.004±0.007	0.039
Haemophilus	0.003±0.008	0.001±0.002	0.127
Ruminococcaceae_Incertae_Sedis	0.003±0.005	0.002±0.004	0.804
Lachnospiraceae_CAG.56	0.004±0.005	0.002±0.002	0.072
Halomonas	0.003±0.003	0.003±0.005	0.800
Alloprevotella	0.002±0.009	0.002±0.008	0.720
Collinsella	0.003±0.003	0.002±0.003	0.619
Flavonifractor	0.001±0.001	0.002±0.004	0.023
Paraprevotella	0.001±0.001	0.001±0.002	0.442
Ruminococcaceae_UBA1819	0.002±0.005	0.003±0.005	0.344
Clostridia_unclassified	0.001±0.001	0.001±0.001	0.603
Eubacterium_ruminantium_group	0.001±0.004	<0.001±0.002	0.376
Muribaculaceae	0.001±0.004	0.001±0.003	0.506
Oscillibacter	<0.001±0.001	0.002±0.006	0.110
Barnesiella	0.002±0.006	0.001±0.001	0.321
Ruminococcaceae_uncultured	<0.001±0.001	0.001±0.002	0.179
Sutterella	0.001±0.002	0.001±0.002	0.911
Oscillospiraceae_UCG.003	0.001±0.001	0.002±0.004	0.167
Lachnospiraceae_NC2004_group	0.001±0.001	0.001±0.002	0.875
Desulfovibrio	0.001±0.003	0.002±0.006	0.486
Intestinibacter	0.002±0.004	0.001±0.002	0.585
Oscillospiraceae_uncultured	0.001±0.001	0.001±0.002	0.821
Allisonella	0.001±0.002	0.002±0.004	0.522
Bilophila	0.001±0.001	0.001±0.003	0.336
Catenibacterium	0.001±0.006	0.001±0.004	0.821
Colidextribacter	0.001±0.002	0.002±0.004	0.221
Erysipelatoclostridium	<0.001±0.001	0.001±0.002	0.243
Mitsuokella	<0.001±0.001	0.002±0.010	0.269
Anaerovoracaceae_Family_XIII_AD3011_group	0.001±0.001	0.001±0.001	0.889
Lachnospiraceae_uncultured	<0.001±0.001	<0.001±0.001	0.964
Negativibacillus	0.001±0.002	<0.001±0.001	0.269
Coprobacter	<0.001±<0.001	0.001±0.002	0.233
Odoribacter	<0.001±0.001	<0.001±0.001	0.829
Firmicutes_unclassified	0.001±0.001	<0.001±<0.001	0.090
Lachnospiraceae_ND3007_group	0.001±0.002	<0.001±0.001	0.122
Oscillospirales_UCG.010	<0.001±0.001	0.001±0.002	0.367
Lactobacillus	0.001±0.003	0.001±0.003	0.521
Faecalitalea	<0.001±<0.001	<0.001±0.001	0.092
Eubacterium_siraeum_group	<0.001±0.001	<0.001±0.001	0.871
Butyricimonas	<0.001±0.001	<0.001±0.001	0.893
Eisenbergiella	<0.001±<0.001	<0.001±0.001	0.528
Lachnospiraceae_UCG.001	<0.001±0.001	0.001±0.002	0.264
Bacilli_RF39	<0.001±0.001	0.001±0.002	0.353
Bacteria_unclassified	<0.001±<0.001	0.001±0.001	0.086
Hungatella	<0.001±0.001	0.001±0.001	0.413
Anaeroglobus	<0.001±<0.001	0.002±0.010	0.325
Anaerovoracaceae_Family_XIII_UCG.001	<0.001±0.001	<0.001±<0.001	0.072
Oscillospirales_unclassified	<0.001±<0.001	<0.001±<0.001	0.623
Turicibacter	0.001±0.002	<0.001±0.002	0.790
Clostridium_innocuum_group	<0.001±<0.001	0.001±0.002	0.129
Butyricicoccaceae_UCG.009	<0.001±<0.001	0.001±0.005	0.321
Holdemania	<0.001±<0.001	<0.001±0.001	0.341
Oscillospiraceae_unclassified	<0.001±<0.001	<0.001±<0.001	0.171
Sellimonas	<0.001±0.001	<0.001±<0.001	0.878
Bacteroidales_unclassified	<0.001±<0.001	<0.001±0.001	0.270
Lachnospiraceae_FCS020_group	<0.001±0.001	<0.001±<0.001	0.023
Eggerthella	<0.001±<0.001	<0.001±0.001	0.279
Clostridiaceae_unclassified	<0.001±0.001	<0.001±<0.001	0.721
Eubacterium_fissicatena_group	<0.001±<0.001	<0.001±<0.001	0.017
